# Supplementary material for: Modeling Cell-Cell Interactions from Spatial Molecular Data with Spatial Variance Component Analysis
Source: Cell Rep. 2019 Oct 1;29(1):202–211.e6. doi: 10.1016/j.celrep.2019.08.077 (PMC6899515; doi:10.1016/j.celrep.2019.08.077)
Supplement: Table S1. Manual Gene Classification for the Hippocampus RNA Dataset (seqFISH Data), Related to Figure 4 — The first column corresponds to the gene name as given in Shah et al. (2017). The second column corresponds to the manual classification of the gene. [file mmc2.xlsx]

## Sheet: Sheet1
Gene	Category
ACTA2	Cell Junctions
AHR	Transcription Factor
ALLDH1L1	Metabolism
ALX1	Transcription Factor
AR	Intracellular Signalling
ARID2	Transcription Factor
ARID3A	Transcription Factor
ATM	Cell Cycle
ATR	Cell Cycle
BACH1	Transcription Factor
BACH2	Transcription Factor
BARHL1	Transcription Factor
BHLHE41	Transcription Factor
BLZF1	transporter
CAMK2	kinase
CBFA2T3	Transcription Factor
CDC5L	Cell Cycle
CDC6	Cell Cycle
CEBPG	Transcription Factor
CHAT	neurotransmission
CIITA	Immune System
CLDN5	Cell Junctions
CLOCK	Transcription Factor
CREB1	Transcription Factor
CTNNB1	Cell Junctions
CTSS	Immune System
DDX3X	Transcription Factor
DLX2	Transcription Factor
DMBX1	Transcription Factor
E2F2	Transcription Factor
E2F7	Transcription Factor
EGF	Growth Factor
EHF	Transcription Factor
ELF1	Transcription Factor
ELF2	Transcription Factor
ELF4	Transcription Factor
ELK4	Transcription Factor
EMX2	Transcription Factor
EN1	Development
EN2	Development
EOMES	Transcription Factor
ESR2	Intracellular Signalling
ESRRB	Intracellular Signalling
ESRRG	Intracellular Signalling
ETS1	Transcription Factor
ETV3	Transcription Factor
FBLL1	na
FOXA1	Transcription Factor
FOXB1	Transcription Factor
FOXC1	Transcription Factor
FOXD3	Transcription Factor
FOXD4	Transcription Factor
FOXJ1	Transcription Factor
FOXN1	Transcription Factor
FOXN4	Transcription Factor
FOXO1	Transcription Factor
FOXO4	Transcription Factor
FOXP3	Transcription Factor
GABPA	Transcription Factor
GAD1	neurotransmission
GATA4	Transcription Factor
GATA5	Transcription Factor
GATA6	Transcription Factor
GFI1	Transcription Factor
GJA1	Cell Junctions
GLI1	Transcription Factor
GLI2	Transcription Factor
GLI3	Transcription Factor
GMEB2	Transcription Factor
GRHL1	Transcription Factor
HIC1	Transcription Factor
HLTF	Transcription Factor
HNF1A	Transcription Factor
HOXA1	Transcription Factor
HOXB3	Transcription Factor
HOXB8	Transcription Factor
HOXB9	Transcription Factor
HOXD12	Transcription Factor
HOXD13	Transcription Factor
HTR3A	Intracellular Signalling
IGTP	Immune System
IKZF1	Transcription Factor
IRF2	Immune System
IRX4	Transcription Factor
IRX5	Transcription Factor
KLF1	Transcription Factor
LHX1	Transcription Factor
LHX3	Transcription Factor
LHX5	Transcription Factor
LHX6	Transcription Factor
LMX1A	Transcription Factor
LPP	Cell Junctions
LYVE	Intracellular Signalling
MAFK	Transcription Factor
MAML3	Transcription Factor
MED14	Intracellular Signalling
MFGE8	Immune System
MITF	Transcription Factor
MN1	Transcription Factor
MNAT1	Transcription Factor
MOG	Cell Junctions
MTF2	Transcription Factor
MXD1	Transcription Factor
MYB	Transcription Factor
MYBL1	Transcription Factor
MYBL2	Transcription Factor
MYCN	Transcription Factor
MYL14	na
MZF1	Transcription Factor
NDNF	Cell Junctions
NEUROD4	Transcription Factor
NFATC3	Transcription Factor
NFATC4	Transcription Factor
NFE2L2	Transcription Factor
NFE2L3	Transcription Factor
NFIA	Transcription Factor
NFIL3	Transcription Factor
NFKB2	Transcription Factor
NFKBIZ	Transcription Factor
NFYA	Transcription Factor
NGEF	Exchange Factor
NHLH1	Transcription Factor
NKX3-1	Transcription Factor
NOTCH3	Intracellular Signalling
NPAS3	neurogenesis
NR2E1	Intracellular Signalling
NR2F2	Intracellular Signalling
NR3C2	Intracellular Signalling
NR4A3	Intracellular Signalling
NR5A1	Intracellular Signalling
ONECUT2	Transcription Factor
OPALIN	Cell Junctions
PALVB	na
PAX1	Transcription Factor
PAX2	Transcription Factor
PAX3	Transcription Factor
PAX6	Transcription Factor
PAX7	Transcription Factor
PAX9	Transcription Factor
PAXIP1	Cell Cycle
PBX3	Transcription Factor
PDGFRA	Intracellular Signalling
PGR	Intracellular Signalling
PHOX2B	Transcription Factor
PIAS3	Transcription Factor
PIN1	isomerase
PKNOX1	Transcription Factor
PKNOX2	Transcription Factor
PLAG1	Transcription Factor
PML	Cell Cycle
POLR2B	Polymerase Catalyser
POU3F2	Transcription Factor
POU4F1	Transcription Factor
PPARA	Transcription Factor
PPARGC1B	Transcription Factor
PRDM1	Immune System
PTCH1	Intracellular Signalling
RBAK	Zinc Finger
RBPJ	Transcription Factor
RBPJL	Transcription Factor
RELB	Transcription Factor
RELN	Transcription Factor
REST	Transcription Factor
RFX2	Transcription Factor
RFX4	Transcription Factor
RNF2	Cell Proliferation
RORC	Transcription Factor
RUNX1	Transcription Factor
RUNX3	Transcription Factor
RXRA	Intracellular Signalling
RXRB	Intracellular Signalling
RYBP	Transcription Factor
SALL1	Zinc Finger
SALL3	Zinc Finger
SALL4	Zinc Finger
SATB1	Transcription Factor
SCML2	Transcription Factor
SIN3A	Transcription Factor
SIX4	Transcription Factor
SLC17A7	Neurotransmitter Transporter
SLC17A8	Neurotransmitter Transporter
SLC1A2	Neurotransmitter Transporter
SLC5A7	Neurotransmitter Transporter
SLC6A3	Neurotransmitter Transporter
SLC6A8	Neurotransmitter Transporter
SMAD3	Intracellular Signalling
SMAD5	Intracellular Signalling
SMAD9	Intracellular Signalling
SMARCA4	Transcription Factor
SMYD1	Transcription Factor
SNCG	Axonal Architecture
SOX11	Transcription Factor
SOX13	Transcription Factor
SOX17	Transcription Factor
SOX5	Transcription Factor
SOX6	Transcription Factor
SOX9	Transcription Factor
SP1	Transcription Factor
SP7	Transcription Factor
SP8	Transcription Factor
SREBF1	Transcription Factor
SST	Endocrine System
TAF2	Transcription Factor
TAF4B	Transcription Factor
TAF6L	Transcription Factor
TAL1	Transcription Factor
TBR1	Transcription Factor
TBX15	Transcription Factor
TBX2	Transcription Factor
TBX21	Transcription Factor
TBX4	Transcription Factor
TCF23	Transcription Factor
TFAP2B	Transcription Factor
TFAP2E	Transcription Factor
TFDP2	Transcription Factor
TH	na
TIAM1	Exchange Factor
TMF1	Intracellular Signalling
TOPORS	ligase
TRIM33	Transcription Factor
TRP73	Ion Channels
TRPS1	Ion Channels
TSC2	Growth Factor
TTF1	Transcription Factor
UACA	Apoptosis
UNCX	Transcription Factor
VAV1	Exchange Factor
VDR	Intracellular Signalling
VEZF1	Transcription Factor
VIP	Intracellular Signalling
VSX1	Development
VSX2	Development
WT1	Transcription Factor
WWTR1	Transcription Factor
XDH	Metabolism
ZBTB33	Transcription Factor
ZFP128	Transcription Factor
ZFP263	Transcription Factor
ZFP287	Transcription Factor
ZFP354A	Transcription Factor
ZFP422	Transcription Factor
ZFP423	Transcription Factor
ZFP64	Transcription Factor
ZIC2	Transcription Factor
ZIC3	Transcription Factor
ZIC4	Transcription Factor
ZIC5	Transcription Factor
ZKSCAN17	Transcription Factor
ZSCAN21	Transcription Factor
